# Supplementary material for: The Glycosyltransferase Repertoire of the Spikemoss Selaginella moellendorffii and a Comparative Study of Its Cell Wall
Source: PLoS One. 2012 May 2;7(5):e35846. doi: 10.1371/journal.pone.0035846 (PMC3342304; doi:10.1371/journal.pone.0035846)
Supplement: Table S1 — S. moellendorffii and P. patens protein IDs and gene names listed by family and clade. (XLS) [file pone.0035846.s017.xls]

## Sheet: GT0
Protein ID	Name	Genebank Accession number	NCBI gi-number	Protein ID
GT0
S. moellendorffi				P. patens
102746		XP_002975159	302786776	16888
127776		XP_002988329	302805988	59338
174648		XP_002974979	302813286	127388
411111		XP_002970491	302786416	151210
			302774148	179118
				190433

## Sheet: GT1
Protein ID	Name	Genebank Accession number	NCBI gi-number	Protein ID	Name
GT1
S. moellendorffi				P. patens
2049	2049	XP_002992501	302821679	3319
10077	10077	XP_002979802	302796079	22876
12509	12509	XP_002983799	302804093	27291
22778	22778	XP_002971627	302779704	123741
22903	22903	XP_002981094	302798669	128968
23005	23005	XP_002961774	302756701	131664
43841	43841	XP_002988336	302813300	134262
63938	63938	XP_002965703	302764564	136667
64000	64000	XP_002965734	302764626	142865
74515	74515	XP_002960795	302754742	145686
83942	83942	XP_002965732	302764622	148694
84049	84049	XP_002965705	302764568	150508
84376	84376	XP_002966074	302765306	162515
84387	84387	XP_002965727	302764612	162654
84423	84423	XP_002965731	302764620	174128
84680	84680	XP_002966105	302765368	188562
95398	95398	XP_002971418	302776518	191289
95464	95464	XP_002971522	302776750	193985
95765	95765	XP_002971604	302779658	195716
95938	95938	XP_002971416	302776514	222823
110114	110114	XP_002978902	302794276	233857
110513	110513	XP_002979208	302794889
111188	111188	XP_002979796	302796067
111448	111448	XP_002979810	302796095
111464	111464	XP_002979800	302796075
111946	111946	XP_002979949	302796374
115886	115886	XP_002982118	302800722
127526	127526	XP_002988246	302813120
127915	127915	XP_002988376	302813381
128032	128032	XP_002988373	302813375
128107	128107	XP_002988381	302813391
131108	131108	XP_002990225	302817096
134899	134899	XP_002992218	302821107
144881	144881	XP_002967821	302768803
144884	144884	XP_002967822	302768805
152941	152941	XP_002978909	302794290
154272	154272	XP_002981172	302798825
160724	160724	XP_002990186	302817018
162354	162354	XP_002992463	302821603
165329	165329	XP_002962770	302758694
167957	167957	XP_002966072	302765302
168007	168007	XP_002966102	302765362
173967	173967	XP_002974356	302785169
177347	177347	XP_002978926	302794324
177943	177943	XP_002979729	302795933
178031	178031	XP_002979940	302796356
179380	179380	XP_002982219	302800924
183183	183183	XP_002987420	302811462
186767	186767	XP_002992464	302821605
231223	231223	XP_002968730	302770623
231443	231443	XP_002969797	302772759
233488	233488	XP_002980154	302796785
233672	233672	XP_002981092	302798665
235293	235293	XP_002987424	302811470
268403	268403	XP_002980856	302798192
271459	271459	XP_002981132	302798745
406232	406232	XP_002964753	302762663
407312	407312	XP_002966076	302765310
407356	407356	XP_002965733	302764624
410681	410681	XP_002969746	302772657
411023	411023	XP_002970201	302773568
412105	412105	XP_002971414	302776510
412745	412745	XP_002971972	302780395
416242	416242	XP_002976203	302788869
417526	417526	XP_002977636	302791739
419489	419489	XP_002979736	302795947
419579	419579	XP_002979929	302796334
427660	427660	XP_002989084	302814802
430669	430669	XP_002992459	302821595
439509	439509	XP_002966139	302765437
440468	440468	XP_002968335	302769832
440629	440629	XP_002968833	302770829
441500	441500	XP_002971415	302776512
441702	441702	XP_002971923	302780297
445219	445219	XP_002982507	302801502
445660	445660	XP_002983688	302803871
447949	447949	XP_002990223	302817092
447950	447950	XP_002990224	302817094
448116	448116	XP_002990617	302817885

## Sheet: GT2
Protein ID	Name	Genebank Accession number	NCBI gi-number	Protein ID	Name
GT2
S. moellendorffi				P. patens
141535	CesA1	XP_002963550	302760255	19793
119123	CesA2	XP_002983952	302804400	67528
75715	CesA3	XP_002960291	302753734	74730
163575	CesA4	XP_002960761	302754674	89385
235890	CesA5	XP_002989886	302816415	94345
230176	CslA1	XP_002963530	302760215	98953
442658	CslC1	XP_002974926	302786310	100683
140198	CslC2	XP_002960657	302754466	104023
230382	CslD1	XP_002964575	302762306	105213
84069	CslD2	XP_002965783	302764724	108447
85326	CslD3	XP_002966771	302766701	115941
452930	GT2A1	XP_002991857	302820379	116290
452931	GT2A2	XP_002991856	302820377	119553
452938	GT2A3	XP_002993016	302822719	132439
452932	GT2A5/6	XP_002971505	302776712	136639
452940	GT2A6	XP_002993014	302822715	142240
				143138
				145495
				146426
				150074
				152670
				163063
				168024
				169568
				176780
				179490
				182443
				183385
				183810
				191476
				192906
				192909
				195601
				202222
				207003
				213225
				213586
				222021
				230001
				233946
				233950
				233978

## Sheet: GT4
Protein ID	Name	Genebank Accession number	NCBI gi-number	Protein ID	Name
GT4
S. moellendorffi				P. patens
130585	DGD	XP_002989787	302816216	115810
79637	GT4A1	XP_002963408	302759971	118377
103260	GT4A2	XP_002975261	302786982	118399
98575	GT4A3	XP_002972814	302782081	119166
110667	GT4A4	XP_002979147	302794767	125301
419620	GT4A5	XP_002979952	302796380	130560
80274	GT4A6	XP_002963226	302759607	134954
406541	PIGA	XP_002965272	302763701	137342
81492	SPS1	XP_002964041	302761238	162919
148419	SPS2	XP_002972277	302781006	164812
91988	SPS3	XP_002969539	302772242	170105
170091	SQD2	XP_002968644	302770451	182572
268237	SUS	XP_002979153	302794779	183250
				186437
				188513
				193556
				196599
				197679
				203522
				210965
				214829
				216055
				216637
				218058
				218741
				222991
				225301
				85102

## Sheet: GT5
Protein ID	Name	Genebank Accession number	NCBI gi-number	Protein ID	Name
GT5
S. moellendorffi				P. patens
149847	GBSS	XP_002974509	302785475	111318
80176	SS1	XP_002963372	302759899	117840
445270	SS2	XP_002982595	302801678	120571
154776	SS3	XP_002981943	302800371	121916
92017	SS4	Pseudogen		149648
81578	SS5	Pseudogen		177976
452998	SS6	XP_002964763	302762683	200110
				200113
				202950
				206642
				222462
				70198
				82584
				82588
				96400

## Sheet: GT8
Protein ID	Name	Genebank Accession number	NCBI gi-number	Protein ID	Name
GT8
Protein ID	Name			P. patens
S. moellendorffi				101904
451070	GAUT1	XP_002963966	302761088	112975
451073	GAUT2	XP_002962728	302758610	119507
94325	GAUT3	XP_002970865	302774897	121870
451048	GAUT4	XP_002980055	302796587	122044
440751	GAUT5	XP_002969509	302772182	123164
268781	GAUT6	XP_002983680	302803855	146923
122431	GATL1	XP_002985526	302807664	150396
112084		XP_002979905	302796286	154456
131094	GUX3	XP_002990211	302817068	175027
163679		XP_002960834	302754820	176352
62883		XP_002962043	302757239	177102
73856	GUX1	XP_002960604	302754360	177152
83323		XP_002965247	302763651	181924
1168	GUX2	XP_002960603	302754358	194716
				199062
				203393
				211664
				216448
				221709
				224206
				232719
				65107
				68313
				92683

## Sheet: GT10
Protein ID	Name	Genebank Accession number	NCBI gi-number	Protein ID	Name
GT10
S. moellendorffi				P. patens
412633	FUCTB	XP_002972125	302780701	206064
452935	FUCTA	XP_002960463	302754078	218018

## Sheet: GT13
Protein ID	Name	Genebank Accession number	NCBI gi-number	Protein ID	Name
GT13
S. moellendorffi				P. patens
268301	GntI	XP_002979700	302795875	214349
				93681

## Sheet: GT14
Protein ID	Name	Genebank Accession number	NCBI gi-number	Protein ID	Name
GT14
S. moellendorffi				P. patens
74856	GT14A2	XP_002960850	302754852	138722
83932	GT14A1	XP_002965647	302764452	140754
				170452
				186148
				97594

## Sheet: GT16
Protein ID	Name	Genebank Accession number	NCBI gi-number	Protein ID	Name
GT16
S. moellendorffi				P. patens
80130	GntII	XP_002963659	302760473	226628
				113818

[truncated: 38 more sheets: GT17, GT19, GT20, GT21, GT22, GT24, GT26, GT28, GT29, GT30, GT31, GT32, GT33, GT34, GT35, GT37, GT41, GT43, GT47, GT48 …]
